# Supplementary material for: Analytical and diagnostic performance characteristics of reverse-transcriptase loop-mediated isothermal amplification assays for dengue virus serotypes 1–4: A scoping review to inform potential use in portable molecular diagnostic devices
Source: PLOS Glob Public Health. 2023 Aug 8;3(8):e0002169. doi: 10.1371/journal.pgph.0002169 (PMC10409275; doi:10.1371/journal.pgph.0002169)
Supplement: S1 Data — (XLSX) [file pgph.0002169.s002.xlsx]

## Sheet: Sheet1
Author	Assay details								Analytical performance						Clinical performance					Further assay evaluation/usage in subsequent published literature
(year of publication)	Extraction method	Reaction mixture	Incubation	Detection	Primer design	Target (gene)	Primers	Notes	Source of RNA and/or DNA	Limit of detection	Reported linear range	Specificity - other organisms	Specificity - examination of amplified product	Notes	Specimens	Reference standard	Sensitivity	Specificity	Notes
Parida et al (2005)	QIAam viral RNA mini kit (QIAGEN, Hilden Germany) (140uL infected culture supernatant --> 100uL elution buffer OR 50uL serum sample --> 100uL elution buffer)	Loopamp DNA amplification kit (Eiken Chemical Co. Ltd., Japan) Total reaction volume = 25uL Volume of extract = Not stated Concentration of primers: 40mmol each of FIP and BIP 5mmol each of F3 and B3 20mmol each of FLP and BLP Enzymes: 16U Bst DNA polymerase (New England Biolabs) 0.125U avian myeloblastosis virus reverse transcriptase (Invitrogen) Other ingredients: 1.4 mM deoxynucleoside triphos…	Incubated at 63 degrees Celcius for 60 mins but determined positive at 30 mins	1. Realtime monitoring using turbidometer turbidomitry (positive when crossed threshold of 0.1). 2. Agarose gel analysis 3. Visual detection (with and without addition of SYBR Green I)	Designed from the 3' noncoding region (NCR). The nucleotide sequences of the prototype strains of each dengue virus serotype were retrieved from GenBank (accession numbers are shown in parentheses), DEN-1 Western Pacific (U88535), DEN-2 New Guinea C (AF038403), DEN-3 H87 (M93130), and DEN-4 China Guangzhou B5 (AF289029), and were aligned with the available sequences of other strains of each serot…	D1 (3' NCR)	F3 GAGGCTGCAAACCATGGAA B3 CAGCAGGATCTCTGGTCTCT FIP GCTGCGTTGTGTCTTGGGAGGTTTTCTGTACGCATGGGGTAGC BIP CCCAACACCAGGGGAAGCTGTTTTTTTGTTGTTGTGCGGGGG FLP CTCCTCTAACCACTAGTC BLP GGTGGTAAGGACTAGAGG	Volume of extract used in reaction mixture is not stated.	Extracted infected culture supernatant	1 PFU/ml (=2.5x10^-2 PFU/reaction)	1x10^2-1x10^6 PFU/ml (=2.5x10^0 - 2.5x10^4 PFU/reaction)	"None of the serotype specific primer sets amplified JE, WN or SLE viral template"	Authenticity of amplified product established by digesition with a restriction enzyme that has one cutting site at one end of the selected target of all the four serotypes. Using gel electorophoresis, size of product was in good agreement with predicted size for each serotype. Further confirmation of the structures of the amplified products was also carried out by sequencing, in which the sequenc…	Not stated whether LOD is in PFU per reaction or PFU per ml	25 serum samples from confirmed cases of dengue (D1 x5, D2 x13, D3 x6, D4 x1) + 38 serum samples from suspected cases of dengue + 20 serum samples from healthy individuals	Positive if any of the following tests were positive: RT-PCR assay, nested PCR assay, virus isolation	31/31 (100%)	20/20 (100%)	Total number of samples which were positive for each serotype is not presented, therefore only overall performance of RT-LAMP assays can be deduced (and not individual performance of serotype-specific assays)	Li et al (2011) Chagan-Yasutan et al (2013) Lo et al (2013) Yamagishi et al (2017) Kumar et al (2022) Gaber et al (2022)
						D2 (3' NCR)	F3 TGGAAGCTGTACGCATGG B3 GTGCCTGGAATGATGCTG FIP TTGGGCCCCCATTGTTGCTGTTTTAGTGGACTAGCGGTTAGAGG BIP GGTTAGAGGAGACCCCCCCAATTTTGGAGACAGCAGGATCTCTGG FLP GATCTGTAAGGGAGGGG BLP GCATATTGACGCTGGGA			0.1 PFU/ml (=2.5x10^-3 PFU/reaction)	1x10^1-1x10^6 PFU/ml (=2.5x10^-1 - 2.5x10^4 PFU/reaction)
						D3 (3' NCR)	F3 GCCACCTTAAGCCACAGTA B3 GTTGTGTCATGGGAGGG FIP TGGCTTTTGGGCCTGACTTCTTTTTTGAAGAAGCTGTGCAGCCTG BIP CTGTAGCTCCGTCGTGGGGATTTTCTAGTCTGCTACACCGTGC FLP CCTTGGACGGGGCT BLP GGAGGCTGCAAACCGTG			0.1 PFU/ml (=2.5x10^-3 PFU/reaction)	1x10^1-1x10^6 PFU/ml (=2.5x10^-1 - 2.5x10^4 PFU/reaction)
						D4 (3'NCR)	F3 CTATTGAAGTCAGGCCAC B3 ACCTCTAGTCCTTCCACC FIP TGGGAATTATAACGCCTCCCGTTTTTTCCACGGCTTGAGCAAACC BIP GGTTAGAGGAGACCCCTCCCTTTTAGCTTCCTCCTGGCTTCG FLP GGCGGAGCTACAGGCAG BLP TCACCAACAAAACGCAG			0.1 PFU/ml (=2.5x10^-3 PFU/reaction)	1x10^1-1x10^6 PFU/ml (=2.5x10^-1 - 2.5x10^4 PFU/reaction)
Neeraja et al (2015)	QIAam viral RNA mini kit (QIAGEN, Hilden Germany) 140uL serum sample --> 50uL elution buffer	Isothermal Master Mix ISO-001 (Optigene, U.K.) Total reaction volume = 25uL Volume of extract = 5uL Concentration of primers: 0.2 M F3 and B3 0.8 M FIP and BIP 0.4 M FLP and BLP Enzymes: 0.25 Units AMV reverse transcriptase (Promega, Madison, WI.) Geobacillus species DNA polymerase Other ingredients: Thermostable inorganic pyrophosphatase Optimized buffer including MgCl2, dNTPs and ds-DNA dye (Op…	Incubated at 63 degrees Celcius for 35 minutes (followed by a heating and cooling step to 98 to 80 degrees)	1. Visual detection (with and without addition of SYBR Green I) 2. Agarose gel analysis	DENV serotype specific oligonucleotide primers were designed from the NS1 region of DENV genome. The nucleotide sequence of the NS1 gene of DENV, representative of respective genotype and serotype strain was retrieved from Gen Bank (DEN-1, accession no. EU863647; DEN-2, accession no. AF162448; DEN-3, accession no. EU371057; and DEN-4, accession no KC620380) and was aligned with the available NS1 …	D1 (NS1)	F3 TGTGGGAAAACTGGTACAC B3 CCTGGACCATGACTCCTAG FIP ATCCCTATTCCTATTTTCATGGTCCTTTTCAGATCTTTGGAACTGCGT BIP CTGCTGACATGGCTGGGATTATTTTGTACAGTGTGACCATGCC FLP CACCGCTGAACAAAACTCCAT BLP TCCCTTTCAATGACGTGTATCG		In vitro transcribed dengue virus with known copy number	Not reported	Not reported	10 samples which were positive for other flaviviruses (sic) including JE, WNV, HCV and CHIKV. All the four [assays] were highly specific for detection and differentiation of appropriate serotypes with no cross-reaction. None amplified or cross-reacted with any of the other viral templates [nor] 50 samples from healthy individuals.	Using gel-electrophoresis, the size of the resultant product by RT-PCR using outer primers F3 and B3 was in good agreement with the predicted size for each serotype. Authenticities of the amplified products were also assessed by nucleotide sequencing of amplified products with outer (F3) and inner (B3) primers. 100% sequence homology was also observed between the primers and the corresponding nuc…	Mentions in vitro transcribed dengue virus with known copy number, but doesn't appear to show any data for LLOD	300 serum or plasma samples from patients. This included 250 suspected clinically of dengue/DHF/DSS, which were positive by one or more of the following tests: NS1 antigen, anti-dengue IgM, dengue RT-PCR)	Various analyses using different reference standards are presented, including NS1 antigen and RT PCR.	vs. NS1 Ag: 138/138 (100%) vs RT PCR: 140/140 (100%) 94.6%	vs. NS1 Ag: 152/162 (93.8%) vs. RT PCR: 152/160 (95.0%)	Total number of samples which were positive for each serotype is not presented, therefore only overall performance of RT-LAMP assays can be deduced (and not individual performance of serotype-specific assays) Sensitivity and specificity have been calculated based on the numbers presented in the paper (Table 3). However, reported sensitivity may have been incorrectly calculated/positioned in the w…	Dave et al (2022)
						D2 (NS1)	F3 CAAACAGCAGGACCTTGG B3 ATCCATCCTCACCTCTGT FIP ACATTCTTCGGTTACCACCACTTTTTGCAAGCTTGAGATGGACT BIP AGAGGGCCTTCTTTAAGAACAACTTTTTGGTGGTAGTGTGCAAGA FLP TGGTCCCTTCGCAGAAATCAA BLP CACTGCCTCAGGAAAACTCATAA
						D3 (NS1)	F3 CCCTCATAGAGGTGAAAACC B3 TGAAGTCCAGCTCCAATT FIP GGAATGATCATGTCACTCTCTAGCTTTTGCACATGGCCAAAATCAC BIP AGAGTCTAGCTGGTCCTATTTCGTTTTTTCCTAAGTGCCAGGGTC FLP ACACCGTTGCTCCAAAGAGT BLP CAACACAACTACAGGCCCG
						D4 (NS1)	F3 CGAGCTAAACTATGTTCTCTG B3 TCAAAAATGTGCTATTTCTTGC FIP TGCCTTTGGTTAACACCCCTTTTTTTGGAAGGAGGACATGACCT BIP GAGCACTCACACCTCCAGTGTTTTTCTGGAGTGAAGATTTTTGC FLP GGCATAGCCCTGGCGATAA BLP GAATGCCCCGGAACAACAGTCAC
Hu et al (2015)	QIAam viral RNA mini kit (QIAGEN, Hilden Germany) 200uL serum sample --> 50uL elution buffer	Total reaction volume = 25uL Volume of extract not stated Concentration of primers: 40 pM of FIP and BIP 5 pmol of F3 and B3 20 pM of FLP and BLP Enzymes: 16 U of Bst DNA polymerase (New England Biolabs) 0.125 U of avian myeloblastosis virus reverse transcriptase (Invitrogen) Other ingredients: 1.4 mM deoxynucleoside triphosphates 0.8 M betaine 0.1 % Tween 20 10 mM (NH4)2SO4 8 mM MgSO4 10 mM KCl …	Incubated at 63 degrees Celcius for 45 minutes	1. Visual detection (with and without addition of SYBR Green I) 2. Agarose gel analysis 3. Real-time monitoring using ESE instrument (DEAOU, Guangzhou, China), using SYBR Green I as a source of fluorescence	The serotype-specific oligonucleotide primers used for RT-LAMP assay amplification of dengue viruses were designed from different regions (Fig. 1). The nucleotide sequences of the prototype strains of each dengue virus serotype were retrieved from GenBank (DEN-1, accession no. EU848545.1; DEN-2, accession no. AF 038403.1; DEN-3, accession no. M93130.1; and DEN-4, accession no AY947539.1), were al…	D1 (NS2A)	F3 TGTGTTCCTCCTTCTCATAATG B3 CAGACTCAATCCAATCGTAAGA FIP CATCCTGTCTGAAGCATTGGCTGGACAATTGACATGGAATGATC BIP CCTAGCTCTGATGGCCACTTTCTTCTCTAGATGTTAGTCTGCG FLP CCAACCATGATGCATAACCTG BLPATGAGACCAATGTTCGCTGT		Extracted infected culture supernatant (Quantification using Nano-drop 2000c spectrophotometer) NB: Also describes transcription of target RNA from a template and quantification using spectophotometry for use in followed(sic) assays	1x10^1 copies/uL (=2.5x10^2 copies/reaction)	1x10^1 - 1x10^7 copies/uL (=2.5x10^2 - 2.5x10^8 copies/reaction)	Primers showed high specificity by only amplifying their respective targets. No cross-reactions and falsepositive or false-negative results were obtained (including testing Japanese encephalitis virus, yellow fever virus, herpes simplex virus, and Epstein-Barr virus x10 times).	DNA ladders observed on gel-electrophoresis of products of all assays. DNA sequencing of the digested products confirmed the specificity of the amplification (data not shown).		190 serum samples from patients with confirmed dengue infection (D1 x50, D2 x60, D3 x40, D4 x40) + 20 serum samples from healthy volunteers	Patients were 'confirmed to be infected by degue by clinical diagnosis'	50/50 (100%)	20/20 (100%)	Clinical diagnosis used as reference standard (i.e. all 190 were considered dengue cases). Yield from RT-LAMP was higher than PCR assays which may represent higher RT-LAMP sensitivity (as interpreted in the manuscript) but may also represent lower specificity (i.e. false positives)	Ganguli et al ()
						D2 (NS4B)	F3 CACACTGGATAGCAGCTTC B3 CTATGTCCAGGATGTTGCTC FIP GGCCACCACTGTGAGGATGAGAACACCCCAAGATAACC BIP CAAACGAGATGGGTTTCCTGGATTGCTGGGTTGTAATGCTT FLP GGCTATGACAACGTAGGTCAA BLP ACGAAGAAAGATCTCGGATTGG			1x10^1 copies/uL (=2.5x10^2 copies/reaction)	1x10^1 - 1x10^7 copies/uL (=2.5x10^2 - 2.5x10^8 copies/reaction)						59/60 (98.3%)	20/20 (100%)
						D3 (NS4A)	F3 CCCGTCCAAGGACGTTAA B3 CTGCTGCGTTGTGTCATG FIP ACGACGGAGCTACAGGCAGAAGAAGTCAGGCCCAAA BIP GGGACGTAAAGCCTGGGAGCCTCTAACCACTAGTCTGCTA FLP GTTTGCTCAAACCGTGGC BLP AACCGTGGAAGCTGTACG			1x10^1 copies/uL (=2.5x10^2 copies/reaction)	1x10^1 - 1x10^7 copies/uL (=2.5x10^2 - 2.5x10^8 copies/reaction)						40/40 (100%)	20/20 (100%)
						D4 (3'UTR)	F3 GCTCCTTTCGAGAGTGAAG B3 AGTACAGCTTCCTCCTGG FIP CGTTATTGGCGGAGCTACAGGGAGGCTATTGAAGTCAGGC BIP GGAGGCGTTAAATTCCCAGGGGTCTCCTCTAACCGCTAGT FLP CAGCACGGTTTGCTCAAG BLP CTGTACGCGTGGCATATTG			1x10^1 copies/uL (=2.5x10^2 copies/reaction)	1x10^1 - 1x10^7 copies/uL (=2.5x10^2 - 2.5x10^8 copies/reaction)						39/40 (97.5%)	20/20 (100%)
Lau et al (2015)	QIAam viral RNA mini kit (QIAGEN, Hilden Germany) 140uL serum sample --> 60uL elution buffer	Loopamp RNA amplification kit (Eiken Chemical Co. Ltd., Japan) Total reaction volume = 25 μl Volume of extract = 1 μl Concentration of primers: 0.2 μM F3 and B3 1.6 μM FIP and BIP 0.8 μM FLP and FLB Enzymes: 1 μl of Enzyme mixture (provided in the kit) Other ingredients: 12.5 μl of 2X reaction mixture (provided in the kit), 0.7 μl of sterile deionize water 1μl Florescent Detection reagent (provid…	Incubated at 65 degrees Celcius for 30 min for DENV 1, 2 and 3 serotypes and 45 min for DENV 4 serotype	1. Real-tme monitoring by turbidometry using Loopamp real-time turbidimeter (LA-320, Teramecs, Co., Ltd., Japan). Considered positive if turbidity reached 0.1 within 60 min at 650 nm 2. Visual detection using HNB dye (Sigma, USA)	The serotype-specific oligonucleotide primers used for RT-LAMP assay amplification of dengue viruses were designed using the Primer-Explorer V3 software based on 30 noncoding region (NCR) (GenBank accession number: DENV-1 Western Pacific, U88535; DENV-2 New Guinea C, AF038403; DENV-3 H87, M93130, and DEN-4 China Guangzhou B5, AF289029) (Table 1) [6]. Loop primers (Loop-F and Loop-B) were designed…	D1 (3' NCR)	F3 TGGGGTAGCAGACTAGTGG B3 TCTGTGCCTGGAATGATGC FIP CCACCAGGGTACAGCTTCCCGACCCCTCCCAAAACACAA BIP AGAGGTTAGAGGAGACCCCCC-AGCAGGATCTCTGGTCTCTC FLP TGGTGTTGGGCCCCGCT BLP ACAGCATATTGACGCTG	Need to identify target genes	Plasmid DNA, amplified by qPCR, then purified Viral RNA extracted from viral culture supernatant	The detection limit of RT-LAMP for 3’-NCR was as low as ten copies (=2.5x10^2 copies/reaction)	Not reported	Other viruses (Japanese encephalitis virus, Chikungunya virus, and Sindbis virus) and healthy donor samples were all negative under RT-LAMP	DNA ladder observed on gel-electrophoresis of product of assay.	Detection limit reported as 'as low as 10 copies' but these data are not presented anywhere and the paper does not state whether this is copies of amplified plasmid DNA or copies of RNA from viral culture supernatant	189 serum samples from patients with suspected dengue + 24 serum samples from healthy donors	Composite diagnosis calculated for each sample (2 out of 3 tests from qRT-PCR, ELISA and RT-LAMP giving the same result)	115/115 (100%)	98/98 (100%)	Reference standard includes data from the index test. Also includes ELISA but doesn't state which ELISA assay or whether IgG or IgM is being detected.	Minero et al (2017) Priye et al (2017) Meagher et al (2018) Sigera et al (2019)
						D2 (3' NCR)	F3 TACGCATGGCGTAGTGGA B3 GCGTTCTGTGCCTGGAAT FIP TCATCTCACCTTGGGCCCCCCGGTTAGAGGAGACCCCTC BIP AGAGGTTAGAGGAGACCCCCCGCAGGATCTCTGGTCTTTCC FLP GTTGCTGCGATTTGTAA BLP ACAGCATATTGACGCTG
						D3 (3' NCR)	F3 GCTGTACGCACGGTGTAG B3 CCTGGAATGATGCTGAGGAG FIP GGTACAGCTTCCCTCAGTGCTCGTGGTTAGAGGAGACCCCT BIP AGAGGTTAGAGGAGACCCCCCAGCAGGATCTCTGGTCTCTC FLP CTGCTGCGTTGTGTCAT BLP CAGCATATTGACGCTGG
						D4 (3' NCR)	F3 CGCGTGGCATATTGGACTA B3 TGCCTGGATTGATGTTGTA FIP CAGCTTCCTCCTGGCTTCGGCGGTTAGAGGAGACCCCTC BIP AGAGGTTAGAGGAGACCCCCCAGGATCTCTGGTCTTTCCCA FLP CCCCTTTTGCTGCGTTT BLP AAACAGCATATTGACGC
Yaren et al (2017)	Unclear - Possibility that cultured virus was not extracted	Total reaction volume = 50uL Volume of extract = 1uL Concentration of primers: 1.6 μM FIP and BIP 0.2 μM F3 and B3 0.4 μM LF and LB 0.08 μM LB-fluorescent probe 0.2 μM quencher probe (NB another set of final primer concentrations is also presented, for use with higher concentration of 'strand-displacing probe') Enzymes: Bst 2.0 WarmStart® DNA Polymerase (16 U, NEB, Ipswich, MA) WarmStart® RTx Rev…	Incubated at 65 degrees Celcius for 60-90 minutes	TAMARA-labelled LB or LF probe, detected in real-time using Roche Light Cycler 480 (Roche Life Sciences, Inianapolis, IN) Then, reaction modified to include 'target specific strand-displaceable probe', with fourescence being detected through induction with blue LED light at room temperature and recorded through an orange filter by a cell phone camera.	Primer design was performed using in-house software, OligArch v2 (FfAME, Alachua, FL), designed to create primer sets that account for the evolutionary variation within the genomes of viral targets. Viral sequences for dengue-1 were downloaded from the Broad Institute [20], while those for other targets were downloaded from the NIAID Virus Pathogen Database and Analysis Resource (ViPR) [21]. Mult…	D1	F3 ACAGCYCTGAATGAYATGG B3 GCAGTTTCTCTCAGGC FIP CTGGTGGAARTGGTGTGATTTTTTGGGAACCTTCAAAAGG BIP GAAGGAYGGGAGGGAAATAGTTTTTTTAGCCCTRCCCACAAG FLP CACTTGYTGCCARTCATTCC BLP CCATGCCGYAACCAAG Strand displacable probe TAMRA-CGGGTTTGCGCTCAGCCATCCGTTCAGTCCGTCAGGTCAG-CCATGCCGYAACCAAG	Need to identify target gene	Viral RNA extracted from viral culture supernatant, presented in human urine	1.22 pfu per asssay (in single-plex format) (=1.22x10^0 PFU/reaction)	Not reported	When tested in 3-plex format, no cross-reactivity between D1-probes with RNA from either zika or chikungunya virus observed			N/A	N/A	N/A	N/A	Mosquitos with zika and chikungunya were tested directly with results briefly reported, but not dengue	Yaren et al (2018)
Kim et al (2018)	QIAamp viral RNA mini kit (QIAGEN, Hilden Germany)	Total reaction volume: 25uL Volume of extract: 2uL Concentration of primers: 1.6μM FIP and BIP 0.2 μM F3 and B3 Enzymes: 1.0 μL Bst 3.0 DNA polymerase (320 U/mL) 0.5 μL AMV reverse transcriptase (200 U/mL), Other ingredients: 3.5 μL deoxynucleotide solution mixture (1.4 mM, dATP, dCTP, dGTP and dTTP) 2.5 μL of 10X isothermal amplification buffer II (1 ×) 1.5 μL of MgSO4 (6μM for D1 and D4 assay, …	Incubated for 40 minutes. Optimal performance of D1, D2 and D4 assays was observed at 69.7, 65.0 and 66.5 degrees Celcius, respectively.	1. Visual detection under UV light illumination at 365nm	To screen each type of DENV, the full sequence of DENV was obtained from Genbank (National Center for Biotechnology Information). The Genbank numbers of three dengue viruses (FJ687475, KP406804, and KP406806) were provided by Korea Center for Disease Control and Korea Bank for Pathogenic Viruses (Cheongju, Korea). The specific primers that specifically amplified the DENV RNA sequences were design…	D1	F3 AGACACTGCATGGGACTTTG B3 AGAGTGACGTGCTCCTTGAA FIP TGCGGTTCCAAAAACCTGGTGTGTTCCATAGGAGGGGTGTTC BIP ATGGGGTCTTGTTCAGCGGTGAGCCATGTCAGCAGAATCC (FLP and BLP not included in this assay)		Extracted viral lysates, quantified using UV-visable spectophotometer	33 copies / uL (=8.25x10^2 copies/reaction)	6.23x10^3 - 6.23x10^9 copies / uL (=1.56x10^5 - 1.56x10^11 copies per reaction)	The reaction was proceeded only with RNAs of D1, D2 and D4, and not with RNAs of other viruses (D3, norovirus, rotavirus and bovine viral diarrhea)	DNA ladders observed on gel-electrophoresis of products of all assays	For specificity assessment 'reaction was carried out separately by using newly designed primers'. Unclear what this means	N/A	N/A	N/A	N/A
						D2	F3 GTTAAAAGTTGCCACTGGC B3 ACTGTAGTTCCTTTGCAGAA FIP CCAGCGAGATTCTTTGGAATTATCAGTCACACACTCTTTGGAGC BIP CAGTGTCACAACACAATAACAGACCCCATCTCAAGTTTGCCTAGA (FLP and BLP not included in this assay)			3.55 copies / uL (=8.88x10^1 copies/reaction)	7.91 - 7.91x10^9 copies / uL (=1.98x10^2 - 1.98x10^11 copies/reaction)
						D4	F3 ACCGAACCTGAGGACATTGA B3 CCCTCTGAGCATGTTTCCAA FIP CGTTCCCCACTCTGAGTGCATGTTGCTGGTGCAATCTCACG BIP GAAGCGCTCAGTAGCCCTAACACCCCTTCCGATGACATCCA (FLP and BLP not included in this assay)			9.06 copies / uL (2.27x10^2 copies/reaction)	5.98x10^2 - 5.98x10^9 copies / uL (=1.5x10^4 - 1.5x10^11 copies/reaction)
Lopez-Jimena et al (2018)	Various extraction methods depending on source of samples/viruses: RNeasy mini (QIAGEN, Crawley, West Sussex, UK) QIAamp Viral RNA mini (QIAGEN, Courtaboeuf, France) MagSi-gDNA blood kit trial version (MagnaMedics, Geleen, The Netherlands) 50-100uL whole blood --> 100-190uL elution buffer	Total reaction volume: 25uL Volume of extract: 5uL Concentration of primers: 50 nM F3 and B3 400 nM FIP and BIP 200 nM FLP and BLP Enzymes: 8 U Bst 2.0 DNA Polymerase (New England BioLabs, Hitchin, Herts, UK), 10 U Transcriptor Reverse Transcriptase (Roche) Other ingredients: 1x RM Trehalose 6 mM MgSO4 5% polyethylene glycol (PEG) 1 μL fluorochrome dye, and 1 μL template (DENV RNA or H2O as negat…	Incubated at 95 degrees Celcius for 5 mins then cooled on ice before adding any enymes Incubated at 64 degrees Celcius thereafter. Reaction times vary for each RT-LAMP protocol, running for 45 min (D1), 90 min (D2), 75 min (D3) and 50 min (D4).	Real-time detection using either ESE-Quant TubeScanner (QIAGEN Lake Constance GmbH, Stockach, Germany) or Genie II (Optigene, Horsham, UK)	A two-step approach was used. First, all available sequences of DENV1 to 4 were downloaded from the NCBI database. Searches were limited to the samples collected between 2004 and 2014. All sequences were then aligned (for each serotype) using GramAlign v3.0 [44], and diversity was assessed using the glPCA module of R/adegenet v1.4.1 [45]. Finally, based on the Principal Component Analysis (PCA) a…	D1		Lists of possible primers available in supplementary material but not clear which ones were actually chosen for the assay.	Viral RNA extracted from viral culture supernatant	22 RNA molecules per reaction (=2.2x10^1 copies/reaction)	Not reported	Assays tested against RNA viruses (Zika virus, Yellow fever virus, West Nile virus, Ntaya virus) and DNA pathogens (S. typhi, S. paratyphi, S. pneumoniae and P. falciparum) without any cross-detection observed. Amplification of D1 primers was observed in two samples which were positive for D3. However 'further testing indicated contamination with D1'.	Specific amplification indicated by specific single peak temperture in the melting curve analysis	LODs determined by subjecting results from eight separate runs to probit analysis (Statgraphics plus v5.1, Statistical Graphics Corp., Princeton, NJ). Not clear how RNA was quantified though. Was it in PFU?	A. 31 blood and 11 serums samples from patients in Tanzania, Senegal, Sudan, Mauritania B. 36 RNA extracts from patients in Senegal, Sudan, Mauritania, Cambodia. Prevously characterised as dengue positive but re-tested by qRT-PCR on arrival and some were negative	qRT-PCR (in-house assay)	A. First analysis resulted in sensitivity 17/24 (70.8%). False-negative samples were then re-extracted using an optimised method and then re-run in a second analysis, resulting in overall sensitivity 23/24 (95.8%) B. D1 assay sensitivity 4/4 (100%), D2 assay senssitivity 7/7 (100%), D4 assay sensitivity 8/10 (80%). Unable to determine D3 assay sensitivity in this analysis from data available in m…	A. 7/7 (100%) B. No negative samples run on D1 or D2 assay to assess specificity. D4 assay specificity 1/2 (50%). Unable to determine D3 assay specificity in this analysis from data available in manuscript.		Hin et al (2021)
						D2				542 RNA molecules per reaction (=5.42x10^2 copies/reaction)
						D3				92 RNA molecules per reaction (9.2x10^1 copies/reaction)
						D4				197 RNA molecules per reaction (=1.97x10^2 copies/reaction)
Shoushtari et al (2021)	QIAamp viral RNA mini kit (QIAGEN, Hilden Germany) 200uL serum --> unknown quantity of elution buffer	Total reaction volume: 25uL Volume of extract: 2uL Concentration of primers: 0.1 uM F3 and B3 0.8 uM FIP and BIP, Enzymes: 4 U of Bst 3.0 DNA polymerase (New England Biolabs) Other ingredients: 1.4 mM dNTPs 1.25 uL of 10x isothermal amplification buffer 6 mM of MgSO4 and 2 ll of target RNA (50 copies/ll). The mixture was incubated at 65 _x0003_C for 60 min followed by heating at 80 _x0003_C for 1…	Incubated at 65 degrees Celcius for 60 minutes (followed by a heating at 80 degrees for 10 minutes to stop the reaction)	1. Gel electrophoresis 2. Addition of 1uL ethidium bromide stock to product and tubes visualised using a gel documentation and analysis system (InGenius LHR)	RT-LAMP specific primers were designed using Primer ExplorerV5 software (Tomito et al. 2008), (Eiken Chemical Co. LTD, Tokyo, Japan; http:// primerexplorer.jp/e) according to the DENV-2 genome sequences available at the nucleotide database of GenBank, NCBI (accession no. KU060795.1) (Table 2). Searching for conserved sequence regions in DENV-2, but variable in other DENV serotypes, 270 genome seq…	D2	F3 CTTTTCCCTTTCTCTTGTCTGC B3 AAGTCAAAGGCTATCAATGTCTTG FIP GCTGATTCCAACAGCAATGGCGTTTTTACGATCATGTGTGGTTCTCCAT BIP TGATGATCATGCCTACAGTTCTGCGTTTTAGAGGCTTTAGGAAAGAGATTGG F2 ACGATCATGTGTGGTTCTCCAT F1c GCTGATTCCAACAGCAATGGCGT B1 TGATGATCATGCCTACAGTTCTGCG B2c AGAGGCTTTAGGAAAGAGATTGG	FLP and BLP given as F2+F1c and B1 and B2c (need to combine correctly)	Pooled extract from 15 samples from imported cases of D2 infection, quantified using quantitative real time RT-PCR assay	100 RNA copies per reaction (=1x10^2 copies/reaction)	Not reported	Extracted RNA from D1, D3, D4, West nile virus, yellow fever virus, Zika virus and an extracted sample from hepatitis C patient were negtive	Agarose gel electrophoresis described in methods but results are not presented		Positive samples from 20 imported cases of dengue virus infection (D1 x2, D2 x15, D3 x1, D4x2) plus 11 'healthy' sera.	Real time RT-PCR	15/15 (100%)	Results for 11 healthy sera are not presented in the manuscript	Very unclear methods relating to assessing clinical performance
